# Supplementary material for: On-farm colorimetric detection of Pasteurella multocida, Mannheimia haemolytica, and Histophilus somni in crude bovine nasal samples
Source: Vet Res. 2021 Oct 2;52:126. doi: 10.1186/s13567-021-00997-9 (PMC8487530; doi:10.1186/s13567-021-00997-9)
Supplement: Supplementary file 1 — Additional file 1.Screened primer set sequences developed in [16]. [file 13567_2021_997_MOESM1_ESM.xlsx]

## Sheet: Sheet1
Bacteria	Primer Set	Sequence (5’ to 3’)
Pasteurella multocida	kmt1 F3	GAATCAAGCGGTCACAG
	kmt1 B3	CACTCACAACGAGCCATA
	kmt1 FIP	AGAGCAGTAATGTCAGCACAATATTAAAGACAGCAATTTCGAGCA
	kmt1 BIP	CGCTATTTACCCAGTGGGGCGCCATTTCCCATTTCAAGTG
	kmt1 LF	CGTAAAGCCCCACCATTGTT
	kmt1 LB	ACCGATTGCCGCGAAATTGAGT
	ompP1 F3	GCAATTTATGTGGACCCAAAT
	ompP1 B3	AATCGGTTTTACCGCCTA
	ompP1 FIP	TCGGAACTAACGCATTCGGCTTAACTTCACCAATGCCAGG
	ompP1 BIP	ATCCAATTAACGAAAAATTCGCTGTGCATATTTGTCATCAAACTCGG
	ompP1 LF	CAATATTTTTATAGGCGAA
	ompP1 LB	GGCGGTGGATTGAATGTCAAC
	omp16 F3	GGCGGTTATTCAGTACAAGA
	omp16 B3	CATCTGCACGACGTTGAC
	omp16 FIP	CGCATGTGCATCTAAAATTTGTACAGTTATAATACCGTGTATTTCGGC
	omp16 BIP	AATGCAACACCTGCAACGAACTAATGCGATGTTATATTCTGGT
	omp16 LF	CGATATTGTATTTATCGA
	omp16 LB	CGTTGTTGAAGGTAACACCGA
Mannheimia haemolytica	lktA F3	GTAACGACGGCAATGACC
	lktA B3	ATCTTTTAAGTTCGAATCAGAGA
	lktA FIP	TTGCCTTTACCGCCATCGATAAAGTAAAGGCGATGATATTCTCG
	lktA BIP	GGTGGCAAGGGCGATGATATCATTGCCGTCAGAATCGG
	lktA LF	TCATCACCATTTCCACCA
	lktA LB	TCGTTCACCGTAAAGGCGAT
	rsmL F3	CGAAGACACTCGCCACAG
	rsmL B3	AACTTTTACCCCGGCTTGG
	rsmL FIP	AACGACCGCTTTCTGCTGTTCATTATTGCTGAGCCACTACGG
	rsmL BIP	TGCGTTAATTTCCGATGCCGGACGGCAATGACGGACAAGA
	rsmL LF	GTGCAAGGCGAAAAACGGTTTTTTA
	rsmL LB	GCCACTGATTAGCGACCCG
	rsmC F3	CGGCAGACGTACTTTGGC
	rsmC B3	ATGCGTTTGCGACAATTCG
	rsmC FIP	GTGGAATGGTGGGTTGGAGACA-AGAGGGGGAAGTGGTAGC
	rsmC BIP	ACGGGGTCGATACCGCCTAC-GCTCACCGCCTTTGGTTA
	rsmC LF	CCGTTCATTAATGTGAGAGAACACA
	rsmC LB	TGGAGGAGTTGATTTTCCAAGCT
Histophilus somni	lppB F3	AGCACAAAAAATACTGAGCA
	lppB B3	AGAGAAGGAGATTATTTGGAATG
	lppB FIP	TGTTGCCCATACTTCTAAGGTTAAATTTTGTAGCCTCAGTTTTCAAGC
	lppB BIP	ACCGAATAAACAAAGCTATCCGATTTTTGCTGATTTTGCTAATGCGG
	lppB LF	TTTCTCTGCTTCATAACC
	lppB LB	CGCACTTTCTTTGATAACTCTCGT
	lolA F3	AGTAATGTAACTTGGGCAAAT
	lolA B3	GCAATAATTTGACTTTCTTGAGG
	lolA FIP	CACTTGTTGTGTATAGTCAGCACTTCGGTTAATGAGTTACAAAATCG
	lolA BIP	ATGCACAGGGAAAAAAAATACAGCTGTTTCATTGTCCATACGAAAT
	lolA LF	ACACATCAATTTTATTTAA
	lolA LB	GGAAAAATACAACTCAAACGT
	lolB F3	GCTACGTGAAATGATTGGTATC
	lolB B3	CTTTTCAGAAGAATATCTTTGGGTA
	lolB FIP	GCCGACCTGATAATCTGAATTTTCATATTCCATTACAACAAATAGGGAAC
	lolB BIP	GCAAGCTTTACTTATTCAGTTGAGGATGCTTTGATCTGTTCGATAG
	lolB LF	CTGGTTGACCTTTTAGCC
	lolB LB	GAAGTTTGGAGTGCTGAC
