# Supplementary material for: On-farm colorimetric detection of Pasteurella multocida, Mannheimia haemolytica, and Histophilus somni in crude bovine nasal samples
Source: Vet Res. 2021 Oct 2;52:126. doi: 10.1186/s13567-021-00997-9 (PMC8487530; doi:10.1186/s13567-021-00997-9)
Supplement: Supplementary file 2 — Additional file 2. LOD analysis script. The attached python script, ColorimetricAnalysis.py, was used to analyze primer set screening data. To execute, simply import the file and execute “getPrimerSummer(filename, output)” and provide the file name or path along with the output.xls file name or path. The resulting Excel file will contain two sheets; one containing the final primer scoring and the other containing intermediate calculations for each concentration in each primer set. [file 13567_2021_997_MOESM2_ESM.py]

import pandas as pd
import numpy as np
import pdb
from os import path

# Define weights for scoring method
weights = {'LOD': 5, 'Intensity_Avg': 35, 'Intensity_StdDev': 5, 'RxnTime_StdDev':5,
               'RxnTime_Avg': 30, 'False_Positives':20}

# Calculates average maximum intensity for a set of replicates 
# at a given concentration
def calc_max_avg(name, conc, df):
    df = df[(df['Primer']==name)&(df['Concentration']==conc)&(df['RxnType']=='+')]
    pos_rxns = df.drop(['Primer', 'RxnType', 'Concentration'], 1)
    return pos_rxns.max(axis=1).mean()

# Calculates standard deviation of maximum intensity for a set of 
# replicates at a given concentration
def calc_max_std(name, conc, df):
    df = df[(df['Primer']==name)&(df['Concentration']==conc)&(df['RxnType']=='+')]
    pos_rxns = df.drop(['Primer', 'RxnType', 'Concentration'], 1)
    return pos_rxns.max(axis=1).std()

# Calculates average reaction time for a set of replicates at a given concentration
def calc_rxn_time_avg(name, conc, df):
    df = df[(df['Primer']==name)&(df['Concentration']==conc)&(df['RxnType']=='+')]
    pos_rxns = df.drop(['Primer', 'RxnType', 'Concentration'], 1).T
    return pos_rxns.apply(lambda col: calc_rxn_time(col, 3)).mean()

# Calculates standard deviation of reaction time for a set of replicates 
# at a given concentration
def calc_rxn_time_std(name, conc, df):
    df = df[(df['Primer']==name)&(df['Concentration']==conc)&(df['RxnType']=='+')]
    pos_rxns = df.drop(['Primer', 'RxnType', 'Concentration'], 1).T
    return pos_rxns.apply(lambda col: calc_rxn_time(col, 3)).to_numpy().std()

# Calculates number of amplifications for a set of replicates at a given concentration
def calc_true_pos(name,conc, df):
    df = df[(df['Primer']==name)&(df['Concentration']==conc)]
    #pos_rxns = df[df['RxnType']=='+'].drop(['Primer', 'RxnType', 'Concentration'], 1).T
    pos_rxns = df.apply((lambda row: (float(row.iloc[-1]) >= 3)), axis=1).sum()
    return pos_rxns

# Determines LOD for a given primer set
def determine_LOD(row, dataSum):
    # Generate dataframes for positive and negative reactions
    df = dataSum[dataSum['RxnType']=='+']
    falsePos = dataSum[dataSum['RxnType']=='-']

    # Determine the maximum concentration where at least one replicate does 
    # not amplify
    LODThresh = df[(df['Primer']==row['Primer'])
        &(df['TruePos'] < 3)]['Concentration'].max()

    # Check if all replicates amplify, if so ensure negatives did not amplify. 
    # If negatives did amplify, then return -1, else return the lowest 
    # non-zero concentration
    if np.isnan(LODThresh):
        if(falsePos[falsePos['Primer']==row['Primer']]['TruePos'].values[0]==3):
            LOD = -1
        else:
            LOD=df[df['Primer']==row['Primer']]['Concentration'].min()
        return LOD

    # Determine maximum concetration for given primer set
    maxConc = df[df['Primer']==row['Primer']]['Concentration'].max()

    # Check if threshold LOD is equal to maximum concentration; i.e. if no 
    # concentration amplifies all replicates
    # If so, return -1
    if LODThresh==maxConc:
        LOD=-1
        return LOD

    #Return LOD that is 1 concentration above LOD Threshold
    LOD = df[(df['Primer']==row['Primer'])
        &(df['Concentration'] > LODThresh)]['Concentration'].min()
    return LOD

# Returns number of false positives by counting number of amplifications 
# in negative reactions   
def calc_false_pos(name, df_summary):
    df_summary = df_summary[(df_summary['Primer']==name)
        &(df_summary['RxnType']=='-')]
    return df_summary['TruePos'].values[0]

# Calculates reaction time for a given replicate
def calc_rxn_time(col, maxIntensity):
    mat = col.to_numpy()
    rxnTime = np.argmax(mat >= maxIntensity)
    if rxnTime == 0:
        rxnTime = 60
    return rxnTime

# Calculate score for a given item (i.e. avg reaction time, LOD, etc)
def calc_item_score(row, df_results, item):
    item_min = df_results[item].min()
    item_max = df_results[item].max()
    item_range = item_max - item_min
    value = row[item]

    # If range is 0 (i.e.) all primer sets have the same value for the 
    # given item, allot full weight
    # If item is invalidated (i.e. -1), return no weight
    if item_range == 0:
        score = 1
    elif value == -1:
        score = 0
    else:
        if(item == "Intensity_Avg"):
            score = 1 - ((item_max - value)/item_range)
        else:
            score = 1 - ((value - item_min)/item_range)

    # Return score with weighting
    weighted_score = score * weights[item]
    return weighted_score

# Calculate overall score for entire primer set
def calc_overall_score(row, df_results):
    overall_score = 0
    for item in weights.keys():
        overall_score += calc_item_score(row, df_results, item)
    return overall_score

# Determine if data is missing for a given concentration for a givne primer set 
# (i.e. all replicates are 0)
def isMissingData(row, df):
    if(np.all(df[(df['Primer']==row['Primer']) 
            & (df['Concentration']==row['Concentration'])]
            .drop(['Primer','RxnType', 'Concentration'], axis=1).to_numpy() == 0)):
        return True
    else:
        return False

# Updates data and metrics for missing data by setting values to most detrimental 
# (minimum for intensity, max for all else)
# values for each metric.
# Otherwise return original metrics for primer set
def updateMissingDataMetrics(row, dataSum, df):
    if(row['MissingData']==True):
        TruePos = 0
        Intensity_Avg = df.drop(['Primer','RxnType', 'Concentration'], axis=1)
            .to_numpy().min()
        Intensity_StdDev = dataSum['Intensity_StdDev'].to_numpy().max()
        RxnTime_Avg = 60
        RxnTime_StdDev = dataSum['RxnTime_StdDev'].to_numpy().max()
        return TruePos, Intensity_Avg, Intensity_StdDev, RxnTime_Avg, RxnTime_StdDev
    else:
        return row[['TruePos','Intensity_Avg','Intensity_StdDev', 
            'RxnTime_Avg', 'RxnTime_StdDev']]

# Generate tables for primer calcualtions and print to given excel file
# Tables: 
#   df := Data frame containing raw data collected
#   dataSum := Data frame contianing metrics for each replicate for each primer set
#   results := Data frame containing scoring metrics for each primer set   
def getPrimerSummary(fileName, saveFileName):
    [df, dataSum] = format_df(fileName)
    dataSum['MissingData'] = dataSum.apply(lambda row: isMissingData(row, df), axis=1)
    results = pd.DataFrame(data=dataSum['Primer'].unique(), columns=['Primer'])
    dataSum['TruePos'] = dataSum.apply(lambda row: calc_true_pos(row['Primer'], 
        row['Concentration'], df), axis=1)
    
    dataSum['Intensity_Avg'] = dataSum.apply(lambda row: 0 if(row['RxnType']=='-') 
        else calc_max_avg(row['Primer'], row['Concentration'], df), axis=1)
    dataSum['Intensity_StdDev'] = dataSum.apply(lambda row: 0 if(row['RxnType']=='-') 
        else calc_max_std(row['Primer'], row['Concentration'], df), axis=1)
    dataSum['RxnTime_Avg'] = dataSum.apply(lambda row: 0 if(row['RxnType']=='-') 
        else calc_rxn_time_avg(row['Primer'], row['Concentration'], df), axis=1)
    dataSum['RxnTime_StdDev'] = dataSum.apply(lambda row: 0 if(row['RxnType']=='-') 
        else calc_rxn_time_std(row['Primer'], row['Concentration'], df), axis=1)
    
    dataSum[['TruePos','Intensity_Avg','Intensity_StdDev', 
                'RxnTime_Avg', 'RxnTime_StdDev']] = dataSum.apply(lambda row:
            updateMissingDataMetrics(row, dataSum, df), axis=1)
    
    results['LOD'] = results.apply(lambda row: determine_LOD(row, dataSum), axis=1)
    results['Intensity_Avg'] = results.apply(lambda row: 
        dataSum[(dataSum['Primer']==row['Primer']) 
        & (dataSum['RxnType']=='+')]['Intensity_Avg'].mean(), axis=1)
    results['Intensity_StdDev'] = results.apply(lambda row: 
        dataSum[(dataSum['Primer']==row['Primer']) 
        & (dataSum['RxnType']=='+')]['Intensity_StdDev'].mean(), axis=1)
    results['RxnTime_Avg'] = results.apply(lambda row: 
        dataSum[(dataSum['Primer']==row['Primer']) 
        & (dataSum['RxnType']=='+')]['RxnTime_Avg'].mean(), axis=1)
    results['RxnTime_StdDev'] = results.apply(lambda row: 
        dataSum[(dataSum['Primer']==row['Primer']) 
        & (dataSum['RxnType']=='+')]['RxnTime_StdDev'].mean(), axis=1)
    results['False_Positives'] = results.apply(lambda row: 
        calc_false_pos(row['Primer'], dataSum), axis=1)

    # Determine if any metric is -1 and if so, exclude from scoring
    results['IncludeInScoring'] = results.apply(lambda row: 
        0 if any((row==-1).values.tolist()) else 1, axis=1)

    # Calculate overall score for included primer sets
    results['Overall_Score'] = results.apply(lambda row: 
        0 if row['IncludeInScoring']==0 
        else calc_overall_score(row, results[results['IncludeInScoring']==1]), axis=1)
    results = results.drop(['IncludeInScoring'], axis=1)
    
    # Write tables to excel files
    writer = pd.ExcelWriter(saveFileName)
    results.to_excel(writer, 'Scores')
    dataSum.to_excel(writer, 'ReactionCalculations')
    writer.save()
    
    return results, dataSum, df

# Open data file. File is formatted such that each column is a replicate 
# with the following format:
#   First cell: Primer set name
#   Second cell: Reaction designation. '+' for postive reactions, 
#       '-' for negative/NTC reactions.
#   Third cell: Concentration
#   Fourth - n cells: Data for each read.
def format_df(filename):   
    df = pd.read_excel(filename, header=None)
    row_names = ['Primer', 'RxnType', 'Concentration']
    for i in range(1, 61):
        row_names.append(str(i))
    df.index = row_names
    df = df.ffill().T
    dataSum = df[['Primer','RxnType', 'Concentration']]
        .drop_duplicates().reset_index(drop=True)
    dataSum['Concentration'] = dataSum['Concentration'].astype(float)
    return df, dataSum
