# Supplementary material for: On-farm colorimetric detection of Pasteurella multocida, Mannheimia haemolytica, and Histophilus somni in crude bovine nasal samples
Source: Vet Res. 2021 Oct 2;52:126. doi: 10.1186/s13567-021-00997-9 (PMC8487530; doi:10.1186/s13567-021-00997-9)
Supplement: Supplementary file 7 — Additional file 7. On-farm vs. in-lab Hue values. Hue values from the precision cooker experiment on-farm shown in Figure 5 and in-lab shown in Figure 6. For both LAMP experiments and PCR, cells in blue indicate positive samples and cells in white indicate negative samples. Between farm LAMP and PCR, 2 out of 3 LAMP reactions with the same result as PCR was considered agreement. [file 13567_2021_997_MOESM7_ESM.xlsx]

## Sheet: Sheet1
Steer	Target pathogen	Farm (precision cooker)			Lab (precision cooker)			PCR
A	P. multocida	42	40	38	54	48	41	+
	M. haemolytica	5	17	32	10	14	31	-
	H. somni	0	0	0	0	0	0	-
B	P. multocida	40	47	47	43	0	34	+
	M. haemolytica	14	38	37	11	0	0	-
	H. somni	29	2	6	20	17	39	-
C	P. multocida	39	42	41	54	47	40	+
	M. haemolytica	37	0	0	11	18	16	-
	H. somni	1	35	35	23	0	24	+
D	P. multocida	43	46	44	46	34	38	+
	M. haemolytica	33	42	0	17	15	28	+
	H. somni	41	43	40	0	0	0	+
E	P. multocida	41	42	31	41	30	29	+
	M. haemolytica	33	31	33	34	32	27	+
	H. somni	21	35	37	48	45	34	+
Negative	P. multocida	2	0	0	0	0	0
	M. haemolytica	18	8	21	0	0	0
	H. somni	0	0	0	0	0	0
