# Supplementary material for: On-farm colorimetric detection of Pasteurella multocida, Mannheimia haemolytica, and Histophilus somni in crude bovine nasal samples
Source: Vet Res. 2021 Oct 2;52:126. doi: 10.1186/s13567-021-00997-9 (PMC8487530; doi:10.1186/s13567-021-00997-9)
Supplement: Supplementary file 8 — Additional file 8. Limit of detection absorbance values. Limit of detection table showing selection process for primers for each gene target. The numbers indicate the colorimetric absorbance ratio of absorbance measured at 430 nm to 520 nm. Blue cells correspond to colorimetric absorbance ratios higher than 3.0. Missing data indicates conditions that were not tested. [file 13567_2021_997_MOESM8_ESM.xlsx]

## Sheet: Sheet1
		DNA concentration (copies/reaction)	P. multocida
			kmt1			ompP1			omp16
		10000	4.85714	4.73196	4.68	4.38462	4.36538	4.2549	3.32813	3.21875	3.21538
		5000	4.61	4.53333	4.4898	4.18	4.13265	4.13684	3.11811	3.09231	3.04724
		2500	4.57895	4.41667	4.28421	3.90291	4.10204	3.96117	3.11811	3.15966	2.88281
		1250	4.32692	4.33645	4.18868	4.04301	4.00971	3.87619	3.51376	2.88806	3.016
		625	4.31068	4.34653	4.22772	3.89524	3.76471	3.74766	2.92742	2.54483	2.71724
		312.5	4.25253	4.06731	4.23529	3.9703	3.88119	3.55738	2.7	2.76642	2.57143
		156.25	3.75676	4.22115	4.35644	3.79646	2.28022	3.37209	2.84559	3.208	2.84058
		78.125	4.29	1.42188	4.18557	3.95455	1.39273	3.11029	2.74638	2.26946	2.10795
		0	1.46748	1.5	1.4375	2.53049	2.40805	1.70925	2.55705	2.87218	2.81884
		DNA concentration (copies/reaction)	M. haemolytica
			rsmL			rsmC			lktA
		10000	3.81739	3.95413	3.9823	1.86111	2.49682	2.7351	4.40206	4.48958	4.54737
		5000	3.67857	3.73636	3.86607	2.63087	2.12568	2.34132	4.36559	4.26042	4.2
		2500	3.68376	3.84071	3.8	2.31288	1.8	2.1129	4.34444	4.23077	4.15957
		1250	3.52941	3.79487	3.875	1.37407	1.46947	1.43284	4.08333	4.15789	3.81818
		625	3.63559	3.49593	3.47934	1.42748	1.59833	1.46923	3.91089	3.9	3.69231
		312.5	3.39024	3.58824	3.68376	1.33935	1.48062	1.48649	4.14286	3.51429	4.03158
		156.25	3.56303	1.45247	1.45211	1.92195	1.47104	1.38745	3.21552	3.97895	2.31646
		78.125	1.40996	1.42045	1.46538				3.37963	2.57778	2.16667
		0	1.32482	1.46512	1.47059	1.30325	1.46304	1.44488	2.16292	2.17919	2.6
		DNA concentration (copies/reaction)	H. somni
			lolA			lolB			lppB
		10000	3.36585	3.23077	3.07692	4.77922	5.95349	5.73684	1.34768	3.30645	3.18898
		5000	3.16296	3.08889	3.04317	5.59596	5.72917	5.88172	2.54194	3.13953	3.04688
		2500	2.92857	2.92254	3.13433	5.45263	5.58333	5.52174	2.28916	3.00758	2.07609
		1250	2.88652	2.64935	2.86207	4.90722	5.51064	4.65979	1.56054	1.31724	1.47788
		625	2.4878	3.05072	2.35556	4.59184	4.64948	1.38314	1.47234	3.00781	1.32967
		312.5	2.2905	1.4186	1.76339	1.44177	3.88462	3.90654	2.66423	1.45175	1.48696
		156.25	1.32862	1.39098	1.37918	1.38931	4.40404	1.38636	1.48918	1.49145	1.48696
		78.125	1.3209	1.37358	2.63399	1.39768	2.7027	1.39163	2.37975	1.42231	1.46281
		0	1.29889	1.37358	1.42308	1.38372	1.37262	1.46748	1.52466	1.44622	1.5045
